# Supplementary material for: Safety and Immunogenicity of the Cytomegalovirus Vaccine mRNA-1647 in Healthy Adults: Results from a Phase 2, Randomized, Controlled, Dose-Finding Trial with Long-Term Extension Follow-Up Through Month 48
Source: Vaccines (Basel). 2026 May 16;14(5):444. doi: 10.3390/vaccines14050444 (PMC13211590; doi:10.3390/vaccines14050444)
Supplement: Supplementary file 1 [file vaccines-14-00444-s001.zip]

Archive with 1 entries (1 files):
- vaccines-4267722-supplementary.pdf
